# Supplementary material for: Neo-sex Chromosomes in the Monarch Butterfly, Danaus plexippus
Source: G3 (Bethesda). 2017 Aug 23;7(10):3281–94. doi: 10.1534/g3.117.300187 (PMC5633379; doi:10.1534/g3.117.300187)
Supplement: Supplementary file 2 [file 3281TableS3.xlsx]

## Sheet: Table_S3
Table S3. Predicted breakpoints of Z-autosome mis-assemblies based on male-vs-female sequencing coverage.
Scaffold	estimated_breakpoint_bp	5' chromosomal asssignment	3' chromosomal assignment
DPSCF300001	5820000	Z	23
DPSCF300028	760000	9	Z
DPSCF300028	1805000	Z	NA
DPSCF300044	290000	Z	NA

## Sheet: Table_S4
Table S4: Comprehensive listing of predicted chromosomal linkage, where determined, for all D. plexippus genes
# Subpartitions of chimeric scaffolds have been distinguished, e.g. (DPSCF300028-1 & DPSCF300028-2 refer to autosomal and Z-linked portions, respectively)
# ZorA column encodes genes as autosomal (A), on the ancestral (Z_anc), or neo (Z_neo) segment of the Z
scaffold	geneID	ZorA	chromosome
DPSCF300002	DPOGS204424	A	3
DPSCF300002	DPOGS204463	A	3
DPSCF300002	DPOGS204460	A	3
DPSCF300002	DPOGS204423	A	3
DPSCF300002	DPOGS204418	A	3
DPSCF300002	DPOGS204422	A	3
DPSCF300002	DPOGS204426	A	3
DPSCF300002	DPOGS204421	A	3
DPSCF300002	DPOGS204419	A	3
DPSCF300002	DPOGS204387	A	3
DPSCF300002	DPOGS204440	A	3
DPSCF300002	DPOGS204433	A	3
DPSCF300002	DPOGS204462	A	3
DPSCF300002	DPOGS204420	A	3
DPSCF300002	DPOGS204498	A	3
DPSCF300002	DPOGS204493	A	3
DPSCF300002	DPOGS204413	A	3
DPSCF300002	DPOGS204499	A	3
DPSCF300002	DPOGS204428	A	3
DPSCF300002	DPOGS204414	A	3
DPSCF300002	DPOGS204436	A	3
DPSCF300002	DPOGS204461	A	3
DPSCF300002	DPOGS204378	A	3
DPSCF300002	DPOGS204393	A	3
DPSCF300002	DPOGS204508	A	3
DPSCF300002	DPOGS204425	A	3
DPSCF300002	DPOGS204415	A	3
DPSCF300002	DPOGS204465	A	3
DPSCF300002	DPOGS204377	A	3
DPSCF300002	DPOGS204469	A	3
DPSCF300002	DPOGS204392	A	3
DPSCF300002	DPOGS204458	A	3
DPSCF300002	DPOGS204382	A	3
DPSCF300002	DPOGS204496	A	3
DPSCF300002	DPOGS204480	A	3
DPSCF300002	DPOGS204376	A	3
DPSCF300002	DPOGS204483	A	3
DPSCF300002	DPOGS204482	A	3
DPSCF300002	DPOGS204473	A	3
DPSCF300002	DPOGS204470	A	3
DPSCF300002	DPOGS204431	A	3
DPSCF300002	DPOGS204487	A	3
DPSCF300002	DPOGS204503	A	3
DPSCF300002	DPOGS204474	A	3
DPSCF300002	DPOGS204381	A	3
DPSCF300002	DPOGS204394	A	3
DPSCF300002	DPOGS204417	A	3
DPSCF300002	DPOGS204456	A	3
DPSCF300002	DPOGS204455	A	3
DPSCF300002	DPOGS204459	A	3
DPSCF300002	DPOGS204412	A	3
DPSCF300002	DPOGS204497	A	3
DPSCF300002	DPOGS204495	A	3
DPSCF300002	DPOGS204492	A	3
DPSCF300002	DPOGS204388	A	3
DPSCF300002	DPOGS204379	A	3
DPSCF300002	DPOGS204484	A	3
DPSCF300002	DPOGS204380	A	3
DPSCF300002	DPOGS204454	A	3
DPSCF300002	DPOGS204427	A	3
DPSCF300002	DPOGS204385	A	3
DPSCF300002	DPOGS204386	A	3
DPSCF300002	DPOGS204506	A	3
DPSCF300002	DPOGS204432	A	3
DPSCF300002	DPOGS204435	A	3
DPSCF300002	DPOGS204434	A	3
DPSCF300002	DPOGS204472	A	3
DPSCF300002	DPOGS204486	A	3
DPSCF300002	DPOGS204437	A	3
DPSCF300002	DPOGS204464	A	3
DPSCF300002	DPOGS204442	A	3
DPSCF300002	DPOGS204501	A	3
DPSCF300002	DPOGS204479	A	3
DPSCF300002	DPOGS204439	A	3
DPSCF300002	DPOGS204384	A	3
DPSCF300002	DPOGS204416	A	3
DPSCF300002	DPOGS204494	A	3
DPSCF300002	DPOGS204443	A	3
DPSCF300002	DPOGS204411	A	3
DPSCF300002	DPOGS204391	A	3
DPSCF300002	DPOGS204389	A	3
DPSCF300002	DPOGS204400	A	3
DPSCF300002	DPOGS204488	A	3
DPSCF300002	DPOGS204429	A	3
DPSCF300002	DPOGS204481	A	3
DPSCF300002	DPOGS204410	A	3
DPSCF300002	DPOGS204457	A	3
DPSCF300002	DPOGS204478	A	3
DPSCF300002	DPOGS204467	A	3
DPSCF300002	DPOGS204468	A	3
DPSCF300002	DPOGS204466	A	3
DPSCF300002	DPOGS204430	A	3
DPSCF300002	DPOGS204390	A	3
DPSCF300002	DPOGS204485	A	3
DPSCF300002	DPOGS204438	A	3
DPSCF300002	DPOGS204399	A	3
DPSCF300002	DPOGS204441	A	3
DPSCF300002	DPOGS204453	A	3
DPSCF300002	DPOGS204451	A	3
DPSCF300002	DPOGS204507	A	3
DPSCF300002	DPOGS204452	A	3
DPSCF300002	DPOGS204504	A	3
DPSCF300002	DPOGS204395	A	3
DPSCF300002	DPOGS204502	A	3
DPSCF300002	DPOGS204398	A	3
DPSCF300002	DPOGS204375	A	3
DPSCF300002	DPOGS204477	A	3
DPSCF300002	DPOGS204446	A	3
DPSCF300002	DPOGS204476	A	3
DPSCF300002	DPOGS204500	A	3
DPSCF300002	DPOGS204471	A	3
DPSCF300002	DPOGS204505	A	3
DPSCF300002	DPOGS204404	A	3
DPSCF300002	DPOGS204383	A	3
DPSCF300002	DPOGS204444	A	3
DPSCF300002	DPOGS204409	A	3
DPSCF300002	DPOGS204450	A	3
DPSCF300002	DPOGS204447	A	3
DPSCF300002	DPOGS204402	A	3
DPSCF300002	DPOGS204401	A	3
DPSCF300002	DPOGS204406	A	3
DPSCF300002	DPOGS204449	A	3
DPSCF300002	DPOGS204396	A	3
DPSCF300002	DPOGS204475	A	3
DPSCF300002	DPOGS204490	A	3
DPSCF300002	DPOGS204403	A	3
DPSCF300002	DPOGS204489	A	3
DPSCF300002	DPOGS204491	A	3
DPSCF300002	DPOGS204448	A	3
DPSCF300002	DPOGS204405	A	3
DPSCF300002	DPOGS204407	A	3
DPSCF300002	DPOGS204445	A	3
DPSCF300002	DPOGS204408	A	3
DPSCF300003	DPOGS203366	Z_anc	1
DPSCF300003	DPOGS203407	Z_anc	1
DPSCF300003	DPOGS203283	Z_anc	1
DPSCF300003	DPOGS203358	Z_anc	1
DPSCF300003	DPOGS203364	Z_anc	1
DPSCF300003	DPOGS203403	Z_anc	1
DPSCF300003	DPOGS203380	Z_anc	1
DPSCF300003	DPOGS203319	Z_anc	1
DPSCF300003	DPOGS203317	Z_anc	1
DPSCF300003	DPOGS203282	Z_anc	1
DPSCF300003	DPOGS203363	Z_anc	1
DPSCF300003	DPOGS203280	Z_anc	1
DPSCF300003	DPOGS203372	Z_anc	1
DPSCF300003	DPOGS203368	Z_anc	1
DPSCF300003	DPOGS203281	Z_anc	1
DPSCF300003	DPOGS203318	Z_anc	1
DPSCF300003	DPOGS203362	Z_anc	1
DPSCF300003	DPOGS203291	Z_anc	1
DPSCF300003	DPOGS203361	Z_anc	1
DPSCF300003	DPOGS203392	Z_anc	1
DPSCF300003	DPOGS203329	Z_anc	1
DPSCF300003	DPOGS203385	Z_anc	1
DPSCF300003	DPOGS203415	Z_anc	1
DPSCF300003	DPOGS203355	Z_anc	1
DPSCF300003	DPOGS203305	Z_anc	1
DPSCF300003	DPOGS203306	Z_anc	1
DPSCF300003	DPOGS203307	Z_anc	1
DPSCF300003	DPOGS203303	Z_anc	1
DPSCF300003	DPOGS203320	Z_anc	1
DPSCF300003	DPOGS203386	Z_anc	1
DPSCF300003	DPOGS203369	Z_anc	1
DPSCF300003	DPOGS203400	Z_anc	1
DPSCF300003	DPOGS203383	Z_anc	1
DPSCF300003	DPOGS203312	Z_anc	1
DPSCF300003	DPOGS203404	Z_anc	1
DPSCF300003	DPOGS203359	Z_anc	1
DPSCF300003	DPOGS203330	Z_anc	1
DPSCF300003	DPOGS203377	Z_anc	1
DPSCF300003	DPOGS203316	Z_anc	1
DPSCF300003	DPOGS203371	Z_anc	1
DPSCF300003	DPOGS203279	Z_anc	1
DPSCF300003	DPOGS203406	Z_anc	1
DPSCF300003	DPOGS203405	Z_anc	1
DPSCF300003	DPOGS203288	Z_anc	1
DPSCF300003	DPOGS203290	Z_anc	1
DPSCF300003	DPOGS203391	Z_anc	1
DPSCF300003	DPOGS203286	Z_anc	1
DPSCF300003	DPOGS203374	Z_anc	1
DPSCF300003	DPOGS203339	Z_anc	1
DPSCF300003	DPOGS203367	Z_anc	1
DPSCF300003	DPOGS203373	Z_anc	1
DPSCF300003	DPOGS203390	Z_anc	1
DPSCF300003	DPOGS203388	Z_anc	1
DPSCF300003	DPOGS203325	Z_anc	1
DPSCF300003	DPOGS203328	Z_anc	1
DPSCF300003	DPOGS203414	Z_anc	1
DPSCF300003	DPOGS203299	Z_anc	1
DPSCF300003	DPOGS203401	Z_anc	1
DPSCF300003	DPOGS203313	Z_anc	1
DPSCF300003	DPOGS203382	Z_anc	1
DPSCF300003	DPOGS203393	Z_anc	1
DPSCF300003	DPOGS203315	Z_anc	1
DPSCF300003	DPOGS203375	Z_anc	1
DPSCF300003	DPOGS203378	Z_anc	1
DPSCF300003	DPOGS203334	Z_anc	1
DPSCF300003	DPOGS203289	Z_anc	1
DPSCF300003	DPOGS203370	Z_anc	1
DPSCF300003	DPOGS203387	Z_anc	1
DPSCF300003	DPOGS203298	Z_anc	1
DPSCF300003	DPOGS203276	Z_anc	1
DPSCF300003	DPOGS203326	Z_anc	1
DPSCF300003	DPOGS203413	Z_anc	1
DPSCF300003	DPOGS203412	Z_anc	1
DPSCF300003	DPOGS203399	Z_anc	1
DPSCF300003	DPOGS203354	Z_anc	1
DPSCF300003	DPOGS203342	Z_anc	1
DPSCF300003	DPOGS203308	Z_anc	1
DPSCF300003	DPOGS203418	Z_anc	1
DPSCF300003	DPOGS203327	Z_anc	1
DPSCF300003	DPOGS203304	Z_anc	1
DPSCF300003	DPOGS203278	Z_anc	1
DPSCF300003	DPOGS203277	Z_anc	1
DPSCF300003	DPOGS203410	Z_anc	1
DPSCF300003	DPOGS203381	Z_anc	1
DPSCF300003	DPOGS203402	Z_anc	1
DPSCF300003	DPOGS203357	Z_anc	1
DPSCF300003	DPOGS203338	Z_anc	1
DPSCF300003	DPOGS203347	Z_anc	1
DPSCF300003	DPOGS203284	Z_anc	1
DPSCF300003	DPOGS203409	Z_anc	1
DPSCF300003	DPOGS203293	Z_anc	1
DPSCF300003	DPOGS203331	Z_anc	1
DPSCF300003	DPOGS203314	Z_anc	1
DPSCF300003	DPOGS203287	Z_anc	1
DPSCF300003	DPOGS203324	Z_anc	1
DPSCF300003	DPOGS203337	Z_anc	1
DPSCF300003	DPOGS203417	Z_anc	1
DPSCF300003	DPOGS203379	Z_anc	1
DPSCF300003	DPOGS203344	Z_anc	1
DPSCF300003	DPOGS203311	Z_anc	1
DPSCF300003	DPOGS203353	Z_anc	1
DPSCF300003	DPOGS203408	Z_anc	1
DPSCF300003	DPOGS203285	Z_anc	1
DPSCF300003	DPOGS203389	Z_anc	1
DPSCF300003	DPOGS203323	Z_anc	1
DPSCF300003	DPOGS203309	Z_anc	1
DPSCF300003	DPOGS203335	Z_anc	1
DPSCF300003	DPOGS203345	Z_anc	1
DPSCF300003	DPOGS203341	Z_anc	1
DPSCF300003	DPOGS203321	Z_anc	1
DPSCF300003	DPOGS203310	Z_anc	1
DPSCF300003	DPOGS203302	Z_anc	1
DPSCF300003	DPOGS203396	Z_anc	1
DPSCF300003	DPOGS203300	Z_anc	1
DPSCF300003	DPOGS203336	Z_anc	1
DPSCF300003	DPOGS203356	Z_anc	1
DPSCF300003	DPOGS203322	Z_anc	1
DPSCF300003	DPOGS203398	Z_anc	1
DPSCF300003	DPOGS203416	Z_anc	1
DPSCF300003	DPOGS203333	Z_anc	1
DPSCF300003	DPOGS203297	Z_anc	1
DPSCF300003	DPOGS203292	Z_anc	1
DPSCF300003	DPOGS203301	Z_anc	1
DPSCF300003	DPOGS203349	Z_anc	1
DPSCF300003	DPOGS203376	Z_anc	1
DPSCF300003	DPOGS203348	Z_anc	1
DPSCF300003	DPOGS203294	Z_anc	1
DPSCF300003	DPOGS203352	Z_anc	1
DPSCF300003	DPOGS203332	Z_anc	1
DPSCF300003	DPOGS203350	Z_anc	1
DPSCF300003	DPOGS203296	Z_anc	1
DPSCF300003	DPOGS203397	Z_anc	1
DPSCF300003	DPOGS203394	Z_anc	1
DPSCF300003	DPOGS203295	Z_anc	1
DPSCF300003	DPOGS203346	Z_anc	1
DPSCF300003	DPOGS203340	Z_anc	1
DPSCF300004	DPOGS210949	A	5
DPSCF300004	DPOGS210947	A	5
DPSCF300004	DPOGS210946	A	5
DPSCF300004	DPOGS210992	A	5
DPSCF300004	DPOGS210948	A	5
DPSCF300004	DPOGS210974	A	5
DPSCF300004	DPOGS210959	A	5
DPSCF300004	DPOGS210990	A	5
DPSCF300004	DPOGS211006	A	5
DPSCF300004	DPOGS210957	A	5
DPSCF300004	DPOGS210960	A	5
DPSCF300004	DPOGS211027	A	5
DPSCF300004	DPOGS211022	A	5
DPSCF300004	DPOGS210989	A	5
DPSCF300004	DPOGS210991	A	5
DPSCF300004	DPOGS210972	A	5
DPSCF300004	DPOGS210956	A	5
DPSCF300004	DPOGS211026	A	5
DPSCF300004	DPOGS210971	A	5
DPSCF300004	DPOGS210988	A	5
DPSCF300004	DPOGS211007	A	5
DPSCF300004	DPOGS211008	A	5
DPSCF300004	DPOGS210945	A	5
DPSCF300004	DPOGS210987	A	5
DPSCF300004	DPOGS210942	A	5
DPSCF300004	DPOGS211028	A	5
DPSCF300004	DPOGS211001	A	5
DPSCF300004	DPOGS210951	A	5
DPSCF300004	DPOGS210970	A	5
DPSCF300004	DPOGS211019	A	5
DPSCF300004	DPOGS211020	A	5
DPSCF300004	DPOGS210998	A	5
DPSCF300004	DPOGS210962	A	5
DPSCF300004	DPOGS210986	A	5
DPSCF300004	DPOGS211000	A	5
DPSCF300004	DPOGS210993	A	5
DPSCF300004	DPOGS210955	A	5
DPSCF300004	DPOGS210999	A	5
DPSCF300004	DPOGS210967	A	5
DPSCF300004	DPOGS211018	A	5
DPSCF300004	DPOGS210973	A	5
DPSCF300004	DPOGS211021	A	5
DPSCF300004	DPOGS210994	A	5
DPSCF300004	DPOGS210968	A	5
DPSCF300004	DPOGS210943	A	5
DPSCF300004	DPOGS210944	A	5
DPSCF300004	DPOGS210996	A	5
DPSCF300004	DPOGS211029	A	5
DPSCF300004	DPOGS210954	A	5
DPSCF300004	DPOGS210969	A	5
DPSCF300004	DPOGS210965	A	5
DPSCF300004	DPOGS211010	A	5
DPSCF300004	DPOGS210964	A	5
DPSCF300004	DPOGS210981	A	5
DPSCF300004	DPOGS210941	A	5
DPSCF300004	DPOGS211015	A	5
DPSCF300004	DPOGS210952	A	5
DPSCF300004	DPOGS211016	A	5
DPSCF300004	DPOGS211017	A	5
DPSCF300004	DPOGS210963	A	5
DPSCF300004	DPOGS210953	A	5
DPSCF300004	DPOGS211023	A	5
DPSCF300004	DPOGS210995	A	5
DPSCF300004	DPOGS210997	A	5
DPSCF300004	DPOGS210982	A	5
DPSCF300004	DPOGS210940	A	5
DPSCF300004	DPOGS210980	A	5
DPSCF300004	DPOGS211012	A	5
DPSCF300004	DPOGS211011	A	5
DPSCF300004	DPOGS210950	A	5
DPSCF300004	DPOGS211014	A	5
DPSCF300004	DPOGS210961	A	5
DPSCF300004	DPOGS210983	A	5
DPSCF300004	DPOGS210985	A	5
DPSCF300004	DPOGS211013	A	5
DPSCF300004	DPOGS210975	A	5
DPSCF300004	DPOGS210977	A	5
DPSCF300004	DPOGS211009	A	5
DPSCF300004	DPOGS210979	A	5
DPSCF300004	DPOGS210978	A	5
DPSCF300004	DPOGS211024	A	5
DPSCF300005	DPOGS203985	Z_anc	1
DPSCF300005	DPOGS203943	Z_anc	1
DPSCF300005	DPOGS203940	Z_anc	1
DPSCF300005	DPOGS203906	Z_anc	1
DPSCF300005	DPOGS203904	Z_anc	1
DPSCF300005	DPOGS203901	Z_anc	1
DPSCF300005	DPOGS203905	Z_anc	1
DPSCF300005	DPOGS203944	Z_anc	1
DPSCF300005	DPOGS203915	Z_anc	1
DPSCF300005	DPOGS203908	Z_anc	1
DPSCF300005	DPOGS203983	Z_anc	1
DPSCF300005	DPOGS203984	Z_anc	1
DPSCF300005	DPOGS203899	Z_anc	1
DPSCF300005	DPOGS203903	Z_anc	1
DPSCF300005	DPOGS203902	Z_anc	1
DPSCF300005	DPOGS203994	Z_anc	1
DPSCF300005	DPOGS203987	Z_anc	1
DPSCF300005	DPOGS203917	Z_anc	1
DPSCF300005	DPOGS203942	Z_anc	1
DPSCF300005	DPOGS203907	Z_anc	1
DPSCF300005	DPOGS203968	Z_anc	1
DPSCF300005	DPOGS203982	Z_anc	1
DPSCF300005	DPOGS203993	Z_anc	1
DPSCF300005	DPOGS203911	Z_anc	1
DPSCF300005	DPOGS203941	Z_anc	1
DPSCF300005	DPOGS203916	Z_anc	1
DPSCF300005	DPOGS203900	Z_anc	1
DPSCF300005	DPOGS203956	Z_anc	1
DPSCF300005	DPOGS203937	Z_anc	1
DPSCF300005	DPOGS203978	Z_anc	1
DPSCF300005	DPOGS203925	Z_anc	1
DPSCF300005	DPOGS203922	Z_anc	1
DPSCF300005	DPOGS203913	Z_anc	1
DPSCF300005	DPOGS203951	Z_anc	1
DPSCF300005	DPOGS203919	Z_anc	1
DPSCF300005	DPOGS203980	Z_anc	1
DPSCF300005	DPOGS203909	Z_anc	1
DPSCF300005	DPOGS203947	Z_anc	1
DPSCF300005	DPOGS203989	Z_anc	1
DPSCF300005	DPOGS203948	Z_anc	1
DPSCF300005	DPOGS203924	Z_anc	1
DPSCF300005	DPOGS203981	Z_anc	1
DPSCF300005	DPOGS203957	Z_anc	1
DPSCF300005	DPOGS203995	Z_anc	1
DPSCF300005	DPOGS203918	Z_anc	1
DPSCF300005	DPOGS203986	Z_anc	1
DPSCF300005	DPOGS203962	Z_anc	1
DPSCF300005	DPOGS203992	Z_anc	1
DPSCF300005	DPOGS203912	Z_anc	1
DPSCF300005	DPOGS203965	Z_anc	1
DPSCF300005	DPOGS203971	Z_anc	1
DPSCF300005	DPOGS203973	Z_anc	1
DPSCF300005	DPOGS203974	Z_anc	1
DPSCF300005	DPOGS203946	Z_anc	1
DPSCF300005	DPOGS203914	Z_anc	1
DPSCF300005	DPOGS203966	Z_anc	1
DPSCF300005	DPOGS203955	Z_anc	1
DPSCF300005	DPOGS203952	Z_anc	1
DPSCF300005	DPOGS203938	Z_anc	1
DPSCF300005	DPOGS203988	Z_anc	1
DPSCF300005	DPOGS203960	Z_anc	1
DPSCF300005	DPOGS203969	Z_anc	1
DPSCF300005	DPOGS203996	Z_anc	1
DPSCF300005	DPOGS203998	Z_anc	1
DPSCF300005	DPOGS203979	Z_anc	1
DPSCF300005	DPOGS203927	Z_anc	1
DPSCF300005	DPOGS203939	Z_anc	1
DPSCF300005	DPOGS203910	Z_anc	1
DPSCF300005	DPOGS203958	Z_anc	1
DPSCF300005	DPOGS203977	Z_anc	1
DPSCF300005	DPOGS203923	Z_anc	1
DPSCF300005	DPOGS203921	Z_anc	1
DPSCF300005	DPOGS203959	Z_anc	1
DPSCF300005	DPOGS203970	Z_anc	1
DPSCF300005	DPOGS203975	Z_anc	1
DPSCF300005	DPOGS203926	Z_anc	1
DPSCF300005	DPOGS203949	Z_anc	1
DPSCF300005	DPOGS203997	Z_anc	1
DPSCF300005	DPOGS203929	Z_anc	1
DPSCF300005	DPOGS203934	Z_anc	1
DPSCF300005	DPOGS203920	Z_anc	1
DPSCF300005	DPOGS203976	Z_anc	1
DPSCF300005	DPOGS203990	Z_anc	1
DPSCF300005	DPOGS203928	Z_anc	1
DPSCF300005	DPOGS203967	Z_anc	1
DPSCF300005	DPOGS203972	Z_anc	1
DPSCF300005	DPOGS203950	Z_anc	1
DPSCF300005	DPOGS203964	Z_anc	1
DPSCF300005	DPOGS203991	Z_anc	1
DPSCF300005	DPOGS203961	Z_anc	1
DPSCF300005	DPOGS203936	Z_anc	1
DPSCF300005	DPOGS203931	Z_anc	1
DPSCF300005	DPOGS203933	Z_anc	1
DPSCF300005	DPOGS203963	Z_anc	1
DPSCF300005	DPOGS203945	Z_anc	1
DPSCF300005	DPOGS203932	Z_anc	1
DPSCF300005	DPOGS203930	Z_anc	1
DPSCF300006	DPOGS201424	A	6
DPSCF300006	DPOGS201547	A	6
DPSCF300006	DPOGS201421	A	6
DPSCF300006	DPOGS201425	A	6
DPSCF300006	DPOGS201427	A	6
DPSCF300006	DPOGS201548	A	6
DPSCF300006	DPOGS201416	A	6
DPSCF300006	DPOGS201420	A	6
DPSCF300006	DPOGS201545	A	6
DPSCF300006	DPOGS201543	A	6
DPSCF300006	DPOGS201546	A	6
DPSCF300006	DPOGS201537	A	6
DPSCF300006	DPOGS201498	A	6
DPSCF300006	DPOGS201497	A	6
DPSCF300006	DPOGS201423	A	6
DPSCF300006	DPOGS201426	A	6
DPSCF300006	DPOGS201542	A	6
DPSCF300006	DPOGS201510	A	6
DPSCF300006	DPOGS201422	A	6
DPSCF300006	DPOGS201419	A	6
DPSCF300006	DPOGS201490	A	6
DPSCF300006	DPOGS201501	A	6
DPSCF300006	DPOGS201418	A	6
DPSCF300006	DPOGS201540	A	6
DPSCF300006	DPOGS201544	A	6
DPSCF300006	DPOGS201462	A	6
DPSCF300006	DPOGS201437	A	6
DPSCF300006	DPOGS201435	A	6
DPSCF300006	DPOGS201415	A	6
DPSCF300006	DPOGS201452	A	6
DPSCF300006	DPOGS201486	A	6
DPSCF300006	DPOGS201417	A	6
DPSCF300006	DPOGS201414	A	6
DPSCF300006	DPOGS201476	A	6
DPSCF300006	DPOGS201500	A	6
DPSCF300006	DPOGS201496	A	6
DPSCF300006	DPOGS201436	A	6
DPSCF300006	DPOGS201460	A	6
DPSCF300006	DPOGS201457	A	6
DPSCF300006	DPOGS201474	A	6
DPSCF300006	DPOGS201456	A	6
DPSCF300006	DPOGS201453	A	6
DPSCF300006	DPOGS201431	A	6
DPSCF300006	DPOGS201539	A	6
DPSCF300006	DPOGS201432	A	6
DPSCF300006	DPOGS201508	A	6
DPSCF300006	DPOGS201446	A	6
DPSCF300006	DPOGS201473	A	6
DPSCF300006	DPOGS201523	A	6
DPSCF300006	DPOGS201491	A	6
DPSCF300006	DPOGS201468	A	6
DPSCF300006	DPOGS201429	A	6
DPSCF300006	DPOGS201455	A	6
DPSCF300006	DPOGS201487	A	6
DPSCF300006	DPOGS201440	A	6
DPSCF300006	DPOGS201443	A	6
DPSCF300006	DPOGS201430	A	6
DPSCF300006	DPOGS201470	A	6
DPSCF300006	DPOGS201488	A	6
DPSCF300006	DPOGS201541	A	6
DPSCF300006	DPOGS201527	A	6
DPSCF300006	DPOGS201526	A	6
DPSCF300006	DPOGS201522	A	6
DPSCF300006	DPOGS201434	A	6
DPSCF300006	DPOGS201459	A	6
DPSCF300006	DPOGS201458	A	6
DPSCF300006	DPOGS201454	A	6
DPSCF300006	DPOGS201538	A	6
DPSCF300006	DPOGS201495	A	6
DPSCF300006	DPOGS201519	A	6
DPSCF300006	DPOGS201441	A	6
DPSCF300006	DPOGS201507	A	6
DPSCF300006	DPOGS201525	A	6
DPSCF300006	DPOGS201524	A	6
DPSCF300006	DPOGS201520	A	6
DPSCF300006	DPOGS201521	A	6
DPSCF300006	DPOGS201477	A	6
DPSCF300006	DPOGS201480	A	6
DPSCF300006	DPOGS201472	A	6
DPSCF300006	DPOGS201412	A	6
DPSCF300006	DPOGS201471	A	6
DPSCF300006	DPOGS201467	A	6
DPSCF300006	DPOGS201405	A	6
DPSCF300006	DPOGS201411	A	6
DPSCF300006	DPOGS201439	A	6
DPSCF300006	DPOGS201506	A	6
DPSCF300006	DPOGS201475	A	6
DPSCF300006	DPOGS201413	A	6
DPSCF300006	DPOGS201428	A	6
DPSCF300006	DPOGS201447	A	6
DPSCF300006	DPOGS201483	A	6
DPSCF300006	DPOGS201505	A	6
DPSCF300006	DPOGS201509	A	6
DPSCF300006	DPOGS201403	A	6
DPSCF300006	DPOGS201513	A	6
DPSCF300006	DPOGS201511	A	6
DPSCF300006	DPOGS201433	A	6
DPSCF300006	DPOGS201494	A	6
DPSCF300006	DPOGS201469	A	6
DPSCF300006	DPOGS201448	A	6
DPSCF300006	DPOGS201442	A	6
DPSCF300006	DPOGS201408	A	6
DPSCF300006	DPOGS201514	A	6
DPSCF300006	DPOGS201404	A	6
DPSCF300006	DPOGS201528	A	6
DPSCF300006	DPOGS201518	A	6
DPSCF300006	DPOGS201465	A	6
DPSCF300006	DPOGS201451	A	6
DPSCF300006	DPOGS201464	A	6
DPSCF300006	DPOGS201512	A	6
DPSCF300006	DPOGS201406	A	6
DPSCF300006	DPOGS201533	A	6
DPSCF300006	DPOGS201516	A	6
DPSCF300006	DPOGS201407	A	6
DPSCF300006	DPOGS201445	A	6
DPSCF300006	DPOGS201479	A	6
DPSCF300006	DPOGS201463	A	6
DPSCF300006	DPOGS201485	A	6
DPSCF300006	DPOGS201504	A	6
DPSCF300006	DPOGS201502	A	6
DPSCF300006	DPOGS201499	A	6
DPSCF300006	DPOGS201482	A	6
DPSCF300006	DPOGS201535	A	6
DPSCF300006	DPOGS201444	A	6
DPSCF300006	DPOGS201492	A	6
DPSCF300006	DPOGS201481	A	6
DPSCF300006	DPOGS201493	A	6
DPSCF300006	DPOGS201484	A	6
DPSCF300006	DPOGS201438	A	6
DPSCF300006	DPOGS201534	A	6
DPSCF300006	DPOGS201531	A	6
DPSCF300006	DPOGS201529	A	6
DPSCF300006	DPOGS201532	A	6
DPSCF300006	DPOGS201410	A	6
DPSCF300006	DPOGS201503	A	6
DPSCF300006	DPOGS201517	A	6
DPSCF300006	DPOGS201478	A	6
DPSCF300006	DPOGS201450	A	6
DPSCF300006	DPOGS201449	A	6
DPSCF300006	DPOGS201530	A	6
DPSCF300006	DPOGS201409	A	6
DPSCF300007	DPOGS211124	A	2
DPSCF300007	DPOGS211211	A	2
DPSCF300007	DPOGS211125	A	2
DPSCF300007	DPOGS211123	A	2
DPSCF300007	DPOGS211210	A	2
DPSCF300007	DPOGS211085	A	2
DPSCF300007	DPOGS211110	A	2
DPSCF300007	DPOGS211207	A	2
DPSCF300007	DPOGS211084	A	2
DPSCF300007	DPOGS211081	A	2
DPSCF300007	DPOGS211096	A	2
DPSCF300007	DPOGS211082	A	2
DPSCF300007	DPOGS211219	A	2
DPSCF300007	DPOGS211208	A	2
DPSCF300007	DPOGS211079	A	2
DPSCF300007	DPOGS211160	A	2
DPSCF300007	DPOGS211163	A	2
DPSCF300007	DPOGS211122	A	2
DPSCF300007	DPOGS211095	A	2
DPSCF300007	DPOGS211162	A	2
DPSCF300007	DPOGS211094	A	2
DPSCF300007	DPOGS211159	A	2
DPSCF300007	DPOGS211126	A	2
DPSCF300007	DPOGS211206	A	2
DPSCF300007	DPOGS211135	A	2
DPSCF300007	DPOGS211097	A	2
DPSCF300007	DPOGS211077	A	2
DPSCF300007	DPOGS211118	A	2
DPSCF300007	DPOGS211078	A	2
DPSCF300007	DPOGS211201	A	2
DPSCF300007	DPOGS211093	A	2
DPSCF300007	DPOGS211157	A	2
DPSCF300007	DPOGS211175	A	2
DPSCF300007	DPOGS211188	A	2
DPSCF300007	DPOGS211150	A	2
DPSCF300007	DPOGS211165	A	2
DPSCF300007	DPOGS211086	A	2
DPSCF300007	DPOGS211192	A	2
DPSCF300007	DPOGS211128	A	2
DPSCF300007	DPOGS211183	A	2
DPSCF300007	DPOGS211117	A	2
DPSCF300007	DPOGS211131	A	2
DPSCF300007	DPOGS211119	A	2
DPSCF300007	DPOGS211205	A	2
DPSCF300007	DPOGS211134	A	2
DPSCF300007	DPOGS211191	A	2
DPSCF300007	DPOGS211121	A	2
DPSCF300007	DPOGS211176	A	2
DPSCF300007	DPOGS211136	A	2
DPSCF300007	DPOGS211166	A	2
DPSCF300007	DPOGS211127	A	2
DPSCF300007	DPOGS211182	A	2
DPSCF300007	DPOGS211198	A	2
DPSCF300007	DPOGS211088	A	2
DPSCF300007	DPOGS211076	A	2
DPSCF300007	DPOGS211171	A	2
DPSCF300007	DPOGS211172	A	2
DPSCF300007	DPOGS211158	A	2
DPSCF300007	DPOGS211156	A	2
DPSCF300007	DPOGS211218	A	2
DPSCF300007	DPOGS211108	A	2
DPSCF300007	DPOGS211109	A	2
DPSCF300007	DPOGS211080	A	2
DPSCF300007	DPOGS211209	A	2
DPSCF300007	DPOGS211075	A	2
DPSCF300007	DPOGS211168	A	2
DPSCF300007	DPOGS211101	A	2
DPSCF300007	DPOGS211130	A	2
DPSCF300007	DPOGS211186	A	2
DPSCF300007	DPOGS211145	A	2
DPSCF300007	DPOGS211132	A	2
DPSCF300007	DPOGS211174	A	2
DPSCF300007	DPOGS211190	A	2
DPSCF300007	DPOGS211161	A	2
DPSCF300007	DPOGS211220	A	2
DPSCF300007	DPOGS211193	A	2
DPSCF300007	DPOGS211164	A	2
DPSCF300007	DPOGS211167	A	2
DPSCF300007	DPOGS211100	A	2
DPSCF300007	DPOGS211113	A	2
DPSCF300007	DPOGS211074	A	2
DPSCF300007	DPOGS211116	A	2
DPSCF300007	DPOGS211203	A	2
DPSCF300007	DPOGS211120	A	2
DPSCF300007	DPOGS211154	A	2
DPSCF300007	DPOGS211155	A	2
DPSCF300007	DPOGS211133	A	2
DPSCF300007	DPOGS211148	A	2
DPSCF300007	DPOGS211149	A	2
DPSCF300007	DPOGS211221	A	2
DPSCF300007	DPOGS211181	A	2
DPSCF300007	DPOGS211073	A	2
DPSCF300007	DPOGS211138	A	2
DPSCF300007	DPOGS211087	A	2
DPSCF300007	DPOGS211213	A	2
DPSCF300007	DPOGS211089	A	2
DPSCF300007	DPOGS211090	A	2
DPSCF300007	DPOGS211173	A	2
DPSCF300007	DPOGS211092	A	2
DPSCF300007	DPOGS211107	A	2
DPSCF300007	DPOGS211153	A	2
DPSCF300007	DPOGS211230	A	2
DPSCF300007	DPOGS211147	A	2
DPSCF300007	DPOGS211177	A	2
DPSCF300007	DPOGS211137	A	2
DPSCF300007	DPOGS211072	A	2
DPSCF300007	DPOGS211139	A	2
DPSCF300007	DPOGS211184	A	2
DPSCF300007	DPOGS211144	A	2
DPSCF300007	DPOGS211104	A	2
DPSCF300007	DPOGS211146	A	2
DPSCF300007	DPOGS211189	A	2
DPSCF300007	DPOGS211216	A	2
DPSCF300007	DPOGS211217	A	2
DPSCF300007	DPOGS211103	A	2
DPSCF300007	DPOGS211229	A	2
DPSCF300007	DPOGS211197	A	2
DPSCF300007	DPOGS211071	A	2
DPSCF300007	DPOGS211179	A	2
DPSCF300007	DPOGS211151	A	2
DPSCF300007	DPOGS211091	A	2
DPSCF300007	DPOGS211200	A	2
DPSCF300007	DPOGS211115	A	2
DPSCF300007	DPOGS211204	A	2
DPSCF300007	DPOGS211098	A	2
DPSCF300007	DPOGS211105	A	2
DPSCF300007	DPOGS211106	A	2
DPSCF300007	DPOGS211227	A	2
DPSCF300007	DPOGS211129	A	2
DPSCF300007	DPOGS211223	A	2
DPSCF300007	DPOGS211169	A	2
DPSCF300007	DPOGS211180	A	2
DPSCF300007	DPOGS211143	A	2
DPSCF300007	DPOGS211102	A	2
DPSCF300007	DPOGS211215	A	2
DPSCF300007	DPOGS211170	A	2
DPSCF300007	DPOGS211224	A	2
DPSCF300007	DPOGS211112	A	2
DPSCF300007	DPOGS211195	A	2
DPSCF300007	DPOGS211228	A	2
DPSCF300007	DPOGS211194	A	2
DPSCF300007	DPOGS211141	A	2
DPSCF300007	DPOGS211202	A	2
DPSCF300007	DPOGS211099	A	2
DPSCF300007	DPOGS211178	A	2
DPSCF300007	DPOGS211114	A	2
DPSCF300007	DPOGS211222	A	2
DPSCF300007	DPOGS211226	A	2
DPSCF300007	DPOGS211142	A	2
DPSCF300007	DPOGS211225	A	2
DPSCF300007	DPOGS211140	A	2
DPSCF300007	DPOGS211111	A	2
DPSCF300007	DPOGS211212	A	2
DPSCF300007	DPOGS211214	A	2
DPSCF300007	DPOGS211152	A	2
DPSCF300008	DPOGS207243	A	12
DPSCF300008	DPOGS207291	A	12
DPSCF300008	DPOGS207248	A	12
DPSCF300008	DPOGS207282	A	12
DPSCF300008	DPOGS207287	A	12
DPSCF300008	DPOGS207286	A	12
DPSCF300008	DPOGS207273	A	12
DPSCF300008	DPOGS207247	A	12
DPSCF300008	DPOGS207277	A	12
DPSCF300008	DPOGS207272	A	12
DPSCF300008	DPOGS207274	A	12
DPSCF300008	DPOGS207285	A	12
DPSCF300008	DPOGS207280	A	12
DPSCF300008	DPOGS207241	A	12
DPSCF300008	DPOGS207249	A	12
DPSCF300008	DPOGS207268	A	12
DPSCF300008	DPOGS207244	A	12
DPSCF300008	DPOGS207250	A	12
DPSCF300008	DPOGS207245	A	12
DPSCF300008	DPOGS207304	A	12
DPSCF300008	DPOGS207283	A	12
DPSCF300008	DPOGS207281	A	12
DPSCF300008	DPOGS207279	A	12
DPSCF300008	DPOGS207253	A	12
DPSCF300008	DPOGS207293	A	12
DPSCF300008	DPOGS207288	A	12
DPSCF300008	DPOGS207242	A	12
DPSCF300008	DPOGS207289	A	12
DPSCF300008	DPOGS207264	A	12
DPSCF300008	DPOGS207300	A	12
DPSCF300008	DPOGS207246	A	12
DPSCF300008	DPOGS207271	A	12
DPSCF300008	DPOGS207313	A	12
DPSCF300008	DPOGS207314	A	12
DPSCF300008	DPOGS207251	A	12
DPSCF300008	DPOGS207275	A	12
DPSCF300008	DPOGS207310	A	12
DPSCF300008	DPOGS207308	A	12
DPSCF300008	DPOGS207284	A	12
DPSCF300008	DPOGS207255	A	12
DPSCF300008	DPOGS207265	A	12
DPSCF300008	DPOGS207309	A	12
DPSCF300008	DPOGS207298	A	12
DPSCF300008	DPOGS207297	A	12
DPSCF300008	DPOGS207270	A	12
DPSCF300008	DPOGS207312	A	12
DPSCF300008	DPOGS207256	A	12
DPSCF300008	DPOGS207307	A	12
DPSCF300008	DPOGS207278	A	12
DPSCF300008	DPOGS207257	A	12
DPSCF300008	DPOGS207305	A	12
DPSCF300008	DPOGS207262	A	12
DPSCF300008	DPOGS207252	A	12
DPSCF300008	DPOGS207294	A	12
DPSCF300008	DPOGS207254	A	12
DPSCF300008	DPOGS207301	A	12
DPSCF300008	DPOGS207269	A	12
DPSCF300008	DPOGS207266	A	12
DPSCF300008	DPOGS207296	A	12
DPSCF300008	DPOGS207311	A	12
DPSCF300008	DPOGS207306	A	12
DPSCF300008	DPOGS207302	A	12
DPSCF300008	DPOGS207276	A	12
DPSCF300008	DPOGS207303	A	12
DPSCF300008	DPOGS207261	A	12
DPSCF300008	DPOGS207258	A	12
DPSCF300008	DPOGS207259	A	12
DPSCF300008	DPOGS207260	A	12
DPSCF300008	DPOGS207299	A	12
DPSCF300008	DPOGS207295	A	12
DPSCF300008	DPOGS207263	A	12
DPSCF300009	DPOGS208919	A	10
DPSCF300009	DPOGS208957	A	10
DPSCF300009	DPOGS208879	A	10
DPSCF300009	DPOGS208918	A	10
DPSCF300009	DPOGS208965	A	10
DPSCF300009	DPOGS208966	A	10
DPSCF300009	DPOGS208921	A	10
DPSCF300009	DPOGS208878	A	10
DPSCF300009	DPOGS208949	A	10
DPSCF300009	DPOGS208959	A	10
DPSCF300009	DPOGS208963	A	10
DPSCF300009	DPOGS208961	A	10
DPSCF300009	DPOGS208927	A	10
DPSCF300009	DPOGS208916	A	10
DPSCF300009	DPOGS208876	A	10
DPSCF300009	DPOGS208956	A	10
DPSCF300009	DPOGS208880	A	10
DPSCF300009	DPOGS208908	A	10
DPSCF300009	DPOGS208881	A	10
DPSCF300009	DPOGS208947	A	10
DPSCF300009	DPOGS208990	A	10
DPSCF300009	DPOGS208909	A	10
DPSCF300009	DPOGS208912	A	10
DPSCF300009	DPOGS208913	A	10
DPSCF300009	DPOGS208968	A	10
DPSCF300009	DPOGS208926	A	10
DPSCF300009	DPOGS208887	A	10
DPSCF300009	DPOGS208875	A	10
DPSCF300009	DPOGS208955	A	10
DPSCF300009	DPOGS208917	A	10
DPSCF300009	DPOGS208920	A	10
DPSCF300009	DPOGS208964	A	10
DPSCF300009	DPOGS208962	A	10
DPSCF300009	DPOGS208958	A	10
DPSCF300009	DPOGS208895	A	10
DPSCF300009	DPOGS208884	A	10
DPSCF300009	DPOGS208883	A	10
DPSCF300009	DPOGS208901	A	10
DPSCF300009	DPOGS208910	A	10
DPSCF300009	DPOGS208915	A	10
DPSCF300009	DPOGS208914	A	10
DPSCF300009	DPOGS208971	A	10
DPSCF300009	DPOGS208873	A	10
DPSCF300009	DPOGS208852	A	10
DPSCF300009	DPOGS208976	A	10
DPSCF300009	DPOGS208930	A	10
DPSCF300009	DPOGS208974	A	10
DPSCF300009	DPOGS208943	A	10
DPSCF300009	DPOGS208945	A	10
DPSCF300009	DPOGS208950	A	10
DPSCF300009	DPOGS208911	A	10
DPSCF300009	DPOGS208924	A	10
DPSCF300009	DPOGS208925	A	10
DPSCF300009	DPOGS208886	A	10
DPSCF300009	DPOGS208874	A	10
DPSCF300009	DPOGS208999	A	10
DPSCF300009	DPOGS208986	A	10
DPSCF300009	DPOGS208946	A	10
DPSCF300009	DPOGS208989	A	10
DPSCF300009	DPOGS208906	A	10
DPSCF300009	DPOGS208893	A	10
DPSCF300009	DPOGS208948	A	10
DPSCF300009	DPOGS208867	A	10
DPSCF300009	DPOGS208922	A	10
DPSCF300009	DPOGS208858	A	10
DPSCF300009	DPOGS208900	A	10
DPSCF300009	DPOGS208856	A	10
DPSCF300009	DPOGS208888	A	10
DPSCF300009	DPOGS208970	A	10
DPSCF300009	DPOGS208870	A	10
DPSCF300009	DPOGS208960	A	10
DPSCF300009	DPOGS208975	A	10
DPSCF300009	DPOGS208894	A	10
DPSCF300009	DPOGS208942	A	10
DPSCF300009	DPOGS208929	A	10
DPSCF300009	DPOGS208935	A	10
DPSCF300009	DPOGS208994	A	10
DPSCF300009	DPOGS208996	A	10
DPSCF300009	DPOGS208997	A	10
DPSCF300009	DPOGS208954	A	10
DPSCF300009	DPOGS208998	A	10
DPSCF300009	DPOGS208872	A	10
DPSCF300009	DPOGS208938	A	10
DPSCF300009	DPOGS208934	A	10
DPSCF300009	DPOGS208865	A	10
DPSCF300009	DPOGS208907	A	10
DPSCF300009	DPOGS208933	A	10
DPSCF300009	DPOGS208904	A	10
DPSCF300009	DPOGS208944	A	10
DPSCF300009	DPOGS208896	A	10
DPSCF300009	DPOGS208882	A	10
DPSCF300009	DPOGS208923	A	10
DPSCF300009	DPOGS208967	A	10
DPSCF300009	DPOGS208899	A	10
DPSCF300009	DPOGS208861	A	10
DPSCF300009	DPOGS208868	A	10
DPSCF300009	DPOGS208862	A	10
DPSCF300009	DPOGS208969	A	10
DPSCF300009	DPOGS208892	A	10
DPSCF300009	DPOGS208866	A	10
DPSCF300009	DPOGS208931	A	10
DPSCF300009	DPOGS208972	A	10
DPSCF300009	DPOGS208890	A	10
DPSCF300009	DPOGS208859	A	10
DPSCF300009	DPOGS208979	A	10
DPSCF300009	DPOGS208980	A	10
DPSCF300009	DPOGS208952	A	10
DPSCF300009	DPOGS208953	A	10
DPSCF300009	DPOGS208853	A	10
DPSCF300009	DPOGS208941	A	10
DPSCF300009	DPOGS208864	A	10
DPSCF300009	DPOGS208905	A	10
DPSCF300009	DPOGS208928	A	10
DPSCF300009	DPOGS208869	A	10
DPSCF300009	DPOGS208973	A	10
DPSCF300009	DPOGS208987	A	10
DPSCF300009	DPOGS208991	A	10
DPSCF300009	DPOGS208977	A	10
DPSCF300009	DPOGS208951	A	10
DPSCF300009	DPOGS208885	A	10
DPSCF300009	DPOGS208854	A	10
DPSCF300009	DPOGS208863	A	10
DPSCF300009	DPOGS208891	A	10
DPSCF300009	DPOGS208860	A	10
DPSCF300009	DPOGS208983	A	10
DPSCF300009	DPOGS208936	A	10
DPSCF300009	DPOGS208857	A	10
DPSCF300009	DPOGS208903	A	10
DPSCF300009	DPOGS208855	A	10
DPSCF300009	DPOGS208871	A	10
DPSCF300009	DPOGS208981	A	10
DPSCF300009	DPOGS208898	A	10
DPSCF300009	DPOGS208982	A	10
DPSCF300009	DPOGS208995	A	10
DPSCF300009	DPOGS208939	A	10
DPSCF300009	DPOGS208988	A	10
DPSCF300009	DPOGS208992	A	10
DPSCF300009	DPOGS208897	A	10
DPSCF300009	DPOGS208978	A	10
DPSCF300009	DPOGS208993	A	10
DPSCF300009	DPOGS208889	A	10
DPSCF300009	DPOGS208902	A	10
DPSCF300009	DPOGS208940	A	10
DPSCF300009	DPOGS208937	A	10
DPSCF300010	DPOGS203805	A	6
DPSCF300010	DPOGS203766	A	6
DPSCF300010	DPOGS203639	A	6
DPSCF300010	DPOGS203641	A	6
DPSCF300010	DPOGS203637	A	6
DPSCF300010	DPOGS203767	A	6
DPSCF300010	DPOGS203705	A	6
DPSCF300010	DPOGS203638	A	6
DPSCF300010	DPOGS203777	A	6
DPSCF300010	DPOGS203642	A	6
DPSCF300010	DPOGS203678	A	6
DPSCF300010	DPOGS203676	A	6
DPSCF300010	DPOGS203770	A	6
DPSCF300010	DPOGS203646	A	6
DPSCF300010	DPOGS203649	A	6
DPSCF300010	DPOGS203782	A	6
DPSCF300010	DPOGS203648	A	6
DPSCF300010	DPOGS203636	A	6
DPSCF300010	DPOGS203769	A	6
DPSCF300010	DPOGS203837	A	6
DPSCF300010	DPOGS203765	A	6
DPSCF300010	DPOGS203793	A	6
DPSCF300010	DPOGS203832	A	6
DPSCF300010	DPOGS203640	A	6
DPSCF300010	DPOGS203675	A	6
DPSCF300010	DPOGS203853	A	6
DPSCF300010	DPOGS203717	A	6
DPSCF300010	DPOGS203810	A	6
DPSCF300010	DPOGS203762	A	6
DPSCF300010	DPOGS203792	A	6
DPSCF300010	DPOGS203644	A	6
DPSCF300010	DPOGS203775	A	6
DPSCF300010	DPOGS203811	A	6
DPSCF300010	DPOGS203652	A	6
DPSCF300010	DPOGS203804	A	6
DPSCF300010	DPOGS203768	A	6
DPSCF300010	DPOGS203772	A	6
DPSCF300010	DPOGS203684	A	6
DPSCF300010	DPOGS203779	A	6
DPSCF300010	DPOGS203659	A	6
DPSCF300010	DPOGS203643	A	6
DPSCF300010	DPOGS203774	A	6
DPSCF300010	DPOGS203803	A	6
DPSCF300010	DPOGS203645	A	6
DPSCF300010	DPOGS203836	A	6
DPSCF300010	DPOGS203677	A	6
DPSCF300010	DPOGS203720	A	6
DPSCF300010	DPOGS203850	A	6
DPSCF300010	DPOGS203846	A	6
DPSCF300010	DPOGS203680	A	6
DPSCF300010	DPOGS203721	A	6
DPSCF300010	DPOGS203647	A	6
DPSCF300010	DPOGS203673	A	6
DPSCF300010	DPOGS203834	A	6
DPSCF300010	DPOGS203657	A	6
DPSCF300010	DPOGS203686	A	6
DPSCF300010	DPOGS203835	A	6
DPSCF300010	DPOGS203669	A	6
DPSCF300010	DPOGS203758	A	6
DPSCF300010	DPOGS203718	A	6
DPSCF300010	DPOGS203651	A	6
DPSCF300010	DPOGS203828	A	6
DPSCF300010	DPOGS203653	A	6
DPSCF300010	DPOGS203654	A	6
DPSCF300010	DPOGS203809	A	6
DPSCF300010	DPOGS203860	A	6
DPSCF300010	DPOGS203672	A	6
DPSCF300010	DPOGS203806	A	6
DPSCF300010	DPOGS203789	A	6
DPSCF300010	DPOGS203671	A	6
DPSCF300010	DPOGS203820	A	6
DPSCF300010	DPOGS203687	A	6
DPSCF300010	DPOGS203826	A	6
DPSCF300010	DPOGS203764	A	6
DPSCF300010	DPOGS203763	A	6
DPSCF300010	DPOGS203778	A	6
DPSCF300010	DPOGS203780	A	6
DPSCF300010	DPOGS203728	A	6
DPSCF300010	DPOGS203702	A	6
DPSCF300010	DPOGS203816	A	6
DPSCF300010	DPOGS203819	A	6
DPSCF300010	DPOGS203808	A	6
DPSCF300010	DPOGS203730	A	6
DPSCF300010	DPOGS203786	A	6
DPSCF300010	DPOGS203785	A	6
DPSCF300010	DPOGS203838	A	6
DPSCF300010	DPOGS203690	A	6
DPSCF300010	DPOGS203824	A	6
DPSCF300010	DPOGS203825	A	6
DPSCF300010	DPOGS203822	A	6
DPSCF300010	DPOGS203783	A	6
DPSCF300010	DPOGS203726	A	6
DPSCF300010	DPOGS203658	A	6
DPSCF300010	DPOGS203788	A	6
DPSCF300010	DPOGS203727	A	6
DPSCF300010	DPOGS203698	A	6
DPSCF300010	DPOGS203761	A	6
DPSCF300010	DPOGS203760	A	6
DPSCF300010	DPOGS203802	A	6
DPSCF300010	DPOGS203715	A	6
DPSCF300010	DPOGS203849	A	6
DPSCF300010	DPOGS203707	A	6
DPSCF300010	DPOGS203839	A	6
DPSCF300010	DPOGS203823	A	6
DPSCF300010	DPOGS203771	A	6
DPSCF300010	DPOGS203681	A	6
DPSCF300010	DPOGS203667	A	6
DPSCF300010	DPOGS203700	A	6
DPSCF300010	DPOGS203670	A	6
DPSCF300010	DPOGS203773	A	6
DPSCF300010	DPOGS203862	A	6
DPSCF300010	DPOGS203731	A	6
DPSCF300010	DPOGS203685	A	6
DPSCF300010	DPOGS203650	A	6
DPSCF300010	DPOGS203716	A	6
DPSCF300010	DPOGS203863	A	6
DPSCF300010	DPOGS203735	A	6
DPSCF300010	DPOGS203692	A	6
DPSCF300010	DPOGS203790	A	6
DPSCF300010	DPOGS203725	A	6
DPSCF300010	DPOGS203843	A	6
DPSCF300010	DPOGS203857	A	6
DPSCF300010	DPOGS203784	A	6
DPSCF300010	DPOGS203787	A	6
DPSCF300010	DPOGS203714	A	6
DPSCF300010	DPOGS203791	A	6
DPSCF300010	DPOGS203704	A	6
DPSCF300010	DPOGS203734	A	6
DPSCF300010	DPOGS203706	A	6
DPSCF300010	DPOGS203795	A	6
DPSCF300010	DPOGS203865	A	6
DPSCF300010	DPOGS203851	A	6
DPSCF300010	DPOGS203833	A	6
DPSCF300010	DPOGS203814	A	6
DPSCF300010	DPOGS203656	A	6
DPSCF300010	DPOGS203759	A	6
DPSCF300010	DPOGS203801	A	6
DPSCF300010	DPOGS203818	A	6
DPSCF300010	DPOGS203713	A	6
DPSCF300010	DPOGS203844	A	6
DPSCF300010	DPOGS203660	A	6
DPSCF300010	DPOGS203845	A	6
DPSCF300010	DPOGS203733	A	6
DPSCF300010	DPOGS203666	A	6
DPSCF300010	DPOGS203781	A	6
DPSCF300010	DPOGS203701	A	6
DPSCF300010	DPOGS203699	A	6
DPSCF300010	DPOGS203752	A	6
DPSCF300010	DPOGS203859	A	6
DPSCF300010	DPOGS203683	A	6
DPSCF300010	DPOGS203696	A	6
DPSCF300010	DPOGS203682	A	6
DPSCF300010	DPOGS203815	A	6
DPSCF300010	DPOGS203855	A	6
DPSCF300010	DPOGS203741	A	6
DPSCF300010	DPOGS203703	A	6
DPSCF300010	DPOGS203689	A	6
DPSCF300010	DPOGS203710	A	6
DPSCF300010	DPOGS203852	A	6
DPSCF300010	DPOGS203674	A	6
DPSCF300010	DPOGS203724	A	6
DPSCF300010	DPOGS203697	A	6
DPSCF300010	DPOGS203830	A	6
DPSCF300010	DPOGS203757	A	6
DPSCF300010	DPOGS203755	A	6
DPSCF300010	DPOGS203817	A	6
DPSCF300010	DPOGS203738	A	6
DPSCF300010	DPOGS203829	A	6
DPSCF300010	DPOGS203693	A	6
DPSCF300010	DPOGS203661	A	6
DPSCF300010	DPOGS203864	A	6
DPSCF300010	DPOGS203742	A	6
DPSCF300010	DPOGS203861	A	6
DPSCF300010	DPOGS203655	A	6
DPSCF300010	DPOGS203841	A	6
DPSCF300010	DPOGS203722	A	6
DPSCF300010	DPOGS203662	A	6
DPSCF300010	DPOGS203858	A	6
DPSCF300010	DPOGS203812	A	6
DPSCF300010	DPOGS203745	A	6
DPSCF300010	DPOGS203813	A	6
DPSCF300010	DPOGS203691	A	6
DPSCF300010	DPOGS203821	A	6
DPSCF300010	DPOGS203798	A	6
DPSCF300010	DPOGS203831	A	6
DPSCF300010	DPOGS203737	A	6
DPSCF300010	DPOGS203668	A	6
DPSCF300010	DPOGS203754	A	6
DPSCF300010	DPOGS203840	A	6
DPSCF300010	DPOGS203688	A	6
DPSCF300010	DPOGS203736	A	6
DPSCF300010	DPOGS203732	A	6
DPSCF300010	DPOGS203856	A	6
DPSCF300010	DPOGS203695	A	6
DPSCF300010	DPOGS203797	A	6
DPSCF300010	DPOGS203723	A	6
DPSCF300010	DPOGS203749	A	6
DPSCF300010	DPOGS203842	A	6
DPSCF300010	DPOGS203740	A	6
DPSCF300010	DPOGS203751	A	6
DPSCF300010	DPOGS203664	A	6
DPSCF300010	DPOGS203719	A	6
DPSCF300010	DPOGS203750	A	6
DPSCF300010	DPOGS203665	A	6
DPSCF300010	DPOGS203796	A	6
DPSCF300010	DPOGS203748	A	6
DPSCF300010	DPOGS203712	A	6
DPSCF300010	DPOGS203747	A	6
DPSCF300010	DPOGS203663	A	6
DPSCF300010	DPOGS203739	A	6
DPSCF300010	DPOGS203744	A	6
DPSCF300010	DPOGS203711	A	6
DPSCF300011	DPOGS211864	A	15
DPSCF300011	DPOGS211946	A	15
DPSCF300011	DPOGS211875	A	15
DPSCF300011	DPOGS211904	A	15
DPSCF300011	DPOGS211902	A	15
DPSCF300011	DPOGS211845	A	15
DPSCF300011	DPOGS211862	A	15
DPSCF300011	DPOGS211903	A	15
DPSCF300011	DPOGS211947	A	15
DPSCF300011	DPOGS211945	A	15
DPSCF300011	DPOGS211863	A	15
DPSCF300011	DPOGS211888	A	15
DPSCF300011	DPOGS211913	A	15
DPSCF300011	DPOGS211928	A	15
DPSCF300011	DPOGS211844	A	15
DPSCF300011	DPOGS211937	A	15
DPSCF300011	DPOGS211861	A	15
DPSCF300011	DPOGS211874	A	15
DPSCF300011	DPOGS211929	A	15
DPSCF300011	DPOGS211905	A	15
DPSCF300011	DPOGS211858	A	15
DPSCF300011	DPOGS211960	A	15
DPSCF300011	DPOGS211860	A	15
DPSCF300011	DPOGS211859	A	15
DPSCF300011	DPOGS211958	A	15
DPSCF300011	DPOGS211899	A	15
DPSCF300011	DPOGS211927	A	15
DPSCF300011	DPOGS211901	A	15
DPSCF300011	DPOGS211843	A	15
DPSCF300011	DPOGS211976	A	15
DPSCF300011	DPOGS211847	A	15
DPSCF300011	DPOGS211957	A	15
DPSCF300011	DPOGS211876	A	15
DPSCF300011	DPOGS211872	A	15
DPSCF300011	DPOGS211873	A	15
DPSCF300011	DPOGS211935	A	15
DPSCF300011	DPOGS211956	A	15
DPSCF300011	DPOGS211975	A	15
DPSCF300011	DPOGS211900	A	15
DPSCF300011	DPOGS211944	A	15
DPSCF300011	DPOGS211914	A	15
DPSCF300011	DPOGS211912	A	15
DPSCF300011	DPOGS211924	A	15
DPSCF300011	DPOGS211939	A	15
DPSCF300011	DPOGS211950	A	15
DPSCF300011	DPOGS211889	A	15
DPSCF300011	DPOGS211942	A	15
DPSCF300011	DPOGS211911	A	15
DPSCF300011	DPOGS211871	A	15
DPSCF300011	DPOGS211941	A	15
DPSCF300011	DPOGS211948	A	15
DPSCF300011	DPOGS211857	A	15
DPSCF300011	DPOGS211887	A	15
DPSCF300011	DPOGS211943	A	15
DPSCF300011	DPOGS211885	A	15
DPSCF300011	DPOGS211910	A	15
DPSCF300011	DPOGS211850	A	15
DPSCF300011	DPOGS211949	A	15
DPSCF300011	DPOGS211974	A	15
DPSCF300011	DPOGS211978	A	15
DPSCF300011	DPOGS211867	A	15
DPSCF300011	DPOGS211967	A	15
DPSCF300011	DPOGS211870	A	15
DPSCF300011	DPOGS211938	A	15
DPSCF300011	DPOGS211886	A	15
DPSCF300011	DPOGS211934	A	15
DPSCF300011	DPOGS211926	A	15
DPSCF300011	DPOGS211866	A	15
DPSCF300011	DPOGS211915	A	15
DPSCF300011	DPOGS211962	A	15
DPSCF300011	DPOGS211979	A	15
DPSCF300011	DPOGS211892	A	15
DPSCF300011	DPOGS211898	A	15
DPSCF300011	DPOGS211923	A	15
DPSCF300011	DPOGS211893	A	15
DPSCF300011	DPOGS211881	A	15
DPSCF300011	DPOGS211869	A	15
DPSCF300011	DPOGS211954	A	15
DPSCF300011	DPOGS211973	A	15
DPSCF300011	DPOGS211963	A	15
DPSCF300011	DPOGS211906	A	15
DPSCF300011	DPOGS211897	A	15
DPSCF300011	DPOGS211846	A	15
DPSCF300011	DPOGS211909	A	15
DPSCF300011	DPOGS211868	A	15
DPSCF300011	DPOGS211884	A	15
DPSCF300011	DPOGS211896	A	15
DPSCF300011	DPOGS211972	A	15
DPSCF300011	DPOGS211930	A	15
DPSCF300011	DPOGS211918	A	15
DPSCF300011	DPOGS211925	A	15
DPSCF300011	DPOGS211959	A	15
DPSCF300011	DPOGS211966	A	15
DPSCF300011	DPOGS211883	A	15
DPSCF300011	DPOGS211907	A	15
DPSCF300011	DPOGS211965	A	15
DPSCF300011	DPOGS211894	A	15
DPSCF300011	DPOGS211852	A	15
DPSCF300011	DPOGS211952	A	15
DPSCF300011	DPOGS211936	A	15
DPSCF300011	DPOGS211853	A	15
DPSCF300011	DPOGS211865	A	15
DPSCF300011	DPOGS211931	A	15
DPSCF300011	DPOGS211851	A	15
DPSCF300011	DPOGS211953	A	15
DPSCF300011	DPOGS211882	A	15
DPSCF300011	DPOGS211854	A	15
DPSCF300011	DPOGS211922	A	15
DPSCF300011	DPOGS211916	A	15
DPSCF300011	DPOGS211848	A	15
DPSCF300011	DPOGS211921	A	15
DPSCF300011	DPOGS211917	A	15
DPSCF300011	DPOGS211895	A	15
DPSCF300011	DPOGS211880	A	15
DPSCF300011	DPOGS211964	A	15
DPSCF300011	DPOGS211951	A	15
DPSCF300011	DPOGS211920	A	15
DPSCF300011	DPOGS211980	A	15
DPSCF300011	DPOGS211908	A	15
DPSCF300011	DPOGS211981	A	15
DPSCF300011	DPOGS211877	A	15
DPSCF300011	DPOGS211961	A	15
DPSCF300011	DPOGS211891	A	15
DPSCF300011	DPOGS211890	A	15
DPSCF300011	DPOGS211879	A	15
DPSCF300011	DPOGS211982	A	15
DPSCF300011	DPOGS211878	A	15
DPSCF300011	DPOGS211919	A	15
DPSCF300011	DPOGS211933	A	15
DPSCF300011	DPOGS211977	A	15
DPSCF300012	DPOGS212688	Z_neo	1
DPSCF300012	DPOGS212686	Z_neo	1
DPSCF300012	DPOGS212773	Z_neo	1
DPSCF300012	DPOGS212731	Z_neo	1
DPSCF300012	DPOGS212771	Z_neo	1
DPSCF300012	DPOGS212728	Z_neo	1
DPSCF300012	DPOGS212774	Z_neo	1
DPSCF300012	DPOGS212685	Z_neo	1
DPSCF300012	DPOGS212701	Z_neo	1
DPSCF300012	DPOGS212683	Z_neo	1
DPSCF300012	DPOGS212729	Z_neo	1
DPSCF300012	DPOGS212730	Z_neo	1
DPSCF300012	DPOGS212770	Z_neo	1
DPSCF300012	DPOGS212758	Z_neo	1
DPSCF300012	DPOGS212712	Z_neo	1
DPSCF300012	DPOGS212785	Z_neo	1
DPSCF300012	DPOGS212746	Z_neo	1
DPSCF300012	DPOGS212726	Z_neo	1
DPSCF300012	DPOGS212689	Z_neo	1
DPSCF300012	DPOGS212727	Z_neo	1
DPSCF300012	DPOGS212756	Z_neo	1
DPSCF300012	DPOGS212710	Z_neo	1
DPSCF300012	DPOGS212743	Z_neo	1
DPSCF300012	DPOGS212772	Z_neo	1
DPSCF300012	DPOGS212778	Z_neo	1
DPSCF300012	DPOGS212735	Z_neo	1
DPSCF300012	DPOGS212700	Z_neo	1
DPSCF300012	DPOGS212723	Z_neo	1
DPSCF300012	DPOGS212742	Z_neo	1
DPSCF300012	DPOGS212768	Z_neo	1
DPSCF300012	DPOGS212725	Z_neo	1
DPSCF300012	DPOGS212715	Z_neo	1
DPSCF300012	DPOGS212745	Z_neo	1
DPSCF300012	DPOGS212734	Z_neo	1
DPSCF300012	DPOGS212695	Z_neo	1
DPSCF300012	DPOGS212724	Z_neo	1
DPSCF300012	DPOGS212783	Z_neo	1
DPSCF300012	DPOGS212711	Z_neo	1
DPSCF300012	DPOGS212703	Z_neo	1
DPSCF300012	DPOGS212754	Z_neo	1
DPSCF300012	DPOGS212736	Z_neo	1
DPSCF300012	DPOGS212757	Z_neo	1
DPSCF300012	DPOGS212696	Z_neo	1
DPSCF300012	DPOGS212717	Z_neo	1
DPSCF300012	DPOGS212781	Z_neo	1
DPSCF300012	DPOGS212766	Z_neo	1
DPSCF300012	DPOGS212747	Z_neo	1
DPSCF300012	DPOGS212684	Z_neo	1
DPSCF300012	DPOGS212740	Z_neo	1
DPSCF300012	DPOGS212775	Z_neo	1
DPSCF300012	DPOGS212784	Z_neo	1
DPSCF300012	DPOGS212755	Z_neo	1
DPSCF300012	DPOGS212698	Z_neo	1
DPSCF300012	DPOGS212708	Z_neo	1
DPSCF300012	DPOGS212694	Z_neo	1
DPSCF300012	DPOGS212697	Z_neo	1
DPSCF300012	DPOGS212769	Z_neo	1
DPSCF300012	DPOGS212753	Z_neo	1
DPSCF300012	DPOGS212702	Z_neo	1
DPSCF300012	DPOGS212763	Z_neo	1
DPSCF300012	DPOGS212741	Z_neo	1
DPSCF300012	DPOGS212744	Z_neo	1
DPSCF300012	DPOGS212722	Z_neo	1
DPSCF300012	DPOGS212691	Z_neo	1
DPSCF300012	DPOGS212782	Z_neo	1
DPSCF300012	DPOGS212767	Z_neo	1
DPSCF300012	DPOGS212780	Z_neo	1
DPSCF300012	DPOGS212752	Z_neo	1
DPSCF300012	DPOGS212748	Z_neo	1
DPSCF300012	DPOGS212739	Z_neo	1
DPSCF300012	DPOGS212709	Z_neo	1
DPSCF300012	DPOGS212693	Z_neo	1
DPSCF300012	DPOGS212721	Z_neo	1
DPSCF300012	DPOGS212779	Z_neo	1
DPSCF300012	DPOGS212749	Z_neo	1
DPSCF300012	DPOGS212692	Z_neo	1
DPSCF300012	DPOGS212707	Z_neo	1
DPSCF300012	DPOGS212765	Z_neo	1
DPSCF300012	DPOGS212738	Z_neo	1
DPSCF300012	DPOGS212719	Z_neo	1
DPSCF300012	DPOGS212704	Z_neo	1
DPSCF300012	DPOGS212737	Z_neo	1
DPSCF300012	DPOGS212751	Z_neo	1
DPSCF300012	DPOGS212699	Z_neo	1
DPSCF300012	DPOGS212720	Z_neo	1
DPSCF300012	DPOGS212706	Z_neo	1
DPSCF300012	DPOGS212761	Z_neo	1
DPSCF300012	DPOGS212705	Z_neo	1
DPSCF300012	DPOGS212762	Z_neo	1
DPSCF300012	DPOGS212760	Z_neo	1
DPSCF300012	DPOGS212764	Z_neo	1
DPSCF300012	DPOGS212750	Z_neo	1
DPSCF300012	DPOGS212759	Z_neo	1
DPSCF300012	DPOGS212718	Z_neo	1
DPSCF300012	DPOGS212716	Z_neo	1
DPSCF300013	DPOGS210689	A	5
DPSCF300013	DPOGS210707	A	5
DPSCF300013	DPOGS210691	A	5
DPSCF300013	DPOGS210735	A	5
DPSCF300013	DPOGS210744	A	5
DPSCF300013	DPOGS210703	A	5
DPSCF300013	DPOGS210720	A	5
DPSCF300013	DPOGS210692	A	5
DPSCF300013	DPOGS210746	A	5
DPSCF300013	DPOGS210674	A	5
DPSCF300013	DPOGS210704	A	5
DPSCF300013	DPOGS210733	A	5
DPSCF300013	DPOGS210743	A	5
DPSCF300013	DPOGS210761	A	5
DPSCF300013	DPOGS210688	A	5
DPSCF300013	DPOGS210690	A	5
DPSCF300013	DPOGS210745	A	5
DPSCF300013	DPOGS210670	A	5
DPSCF300013	DPOGS210679	A	5
DPSCF300013	DPOGS210734	A	5
DPSCF300013	DPOGS210701	A	5
DPSCF300013	DPOGS210718	A	5
DPSCF300013	DPOGS210730	A	5
DPSCF300013	DPOGS210673	A	5
DPSCF300013	DPOGS210742	A	5
DPSCF300013	DPOGS210686	A	5
DPSCF300013	DPOGS210759	A	5
DPSCF300013	DPOGS210719	A	5
DPSCF300013	DPOGS210736	A	5
DPSCF300013	DPOGS210675	A	5
DPSCF300013	DPOGS210729	A	5
DPSCF300013	DPOGS210702	A	5
DPSCF300013	DPOGS210667	A	5
DPSCF300013	DPOGS210678	A	5
DPSCF300013	DPOGS210732	A	5
DPSCF300013	DPOGS210731	A	5
DPSCF300013	DPOGS210699	A	5
DPSCF300013	DPOGS210684	A	5
DPSCF300013	DPOGS210685	A	5
DPSCF300013	DPOGS210696	A	5
DPSCF300013	DPOGS210671	A	5
DPSCF300013	DPOGS210687	A	5
DPSCF300013	DPOGS210716	A	5
DPSCF300013	DPOGS210672	A	5
DPSCF300013	DPOGS210700	A	5
DPSCF300013	DPOGS210712	A	5
DPSCF300013	DPOGS210676	A	5
DPSCF300013	DPOGS210677	A	5
DPSCF300013	DPOGS210717	A	5
DPSCF300013	DPOGS210738	A	5
DPSCF300013	DPOGS210711	A	5
DPSCF300013	DPOGS210753	A	5
DPSCF300013	DPOGS210669	A	5
DPSCF300013	DPOGS210755	A	5
DPSCF300013	DPOGS210697	A	5
DPSCF300013	DPOGS210741	A	5
DPSCF300013	DPOGS210757	A	5
DPSCF300013	DPOGS210715	A	5
DPSCF300013	DPOGS210680	A	5
DPSCF300013	DPOGS210760	A	5
DPSCF300013	DPOGS210758	A	5
DPSCF300013	DPOGS210737	A	5
DPSCF300013	DPOGS210739	A	5
DPSCF300013	DPOGS210727	A	5
DPSCF300013	DPOGS210726	A	5
DPSCF300013	DPOGS210728	A	5
DPSCF300013	DPOGS210748	A	5
DPSCF300013	DPOGS210714	A	5
DPSCF300013	DPOGS210723	A	5
DPSCF300013	DPOGS210698	A	5
DPSCF300013	DPOGS210740	A	5
DPSCF300013	DPOGS210754	A	5
DPSCF300013	DPOGS210693	A	5
DPSCF300013	DPOGS210695	A	5
DPSCF300013	DPOGS210713	A	5
DPSCF300013	DPOGS210751	A	5
DPSCF300013	DPOGS210752	A	5
DPSCF300013	DPOGS210708	A	5
DPSCF300013	DPOGS210710	A	5
DPSCF300013	DPOGS210747	A	5
DPSCF300013	DPOGS210724	A	5
DPSCF300013	DPOGS210681	A	5
DPSCF300013	DPOGS210722	A	5
DPSCF300013	DPOGS210682	A	5
DPSCF300013	DPOGS210750	A	5
DPSCF300013	DPOGS210709	A	5
DPSCF300013	DPOGS210721	A	5
DPSCF300013	DPOGS210749	A	5
DPSCF300013	DPOGS210725	A	5
DPSCF300014	DPOGS214085	A	2
DPSCF300014	DPOGS214084	A	2
DPSCF300014	DPOGS214156	A	2
DPSCF300014	DPOGS214082	A	2
DPSCF300014	DPOGS214154	A	2
DPSCF300014	DPOGS214155	A	2
DPSCF300014	DPOGS214079	A	2
DPSCF300014	DPOGS214080	A	2
DPSCF300014	DPOGS214087	A	2
DPSCF300014	DPOGS214126	A	2
DPSCF300014	DPOGS214128	A	2
DPSCF300014	DPOGS214157	A	2
DPSCF300014	DPOGS214153	A	2
DPSCF300014	DPOGS214130	A	2
DPSCF300014	DPOGS214127	A	2
DPSCF300014	DPOGS214152	A	2
DPSCF300014	DPOGS214129	A	2
DPSCF300014	DPOGS214149	A	2
DPSCF300014	DPOGS214088	A	2
DPSCF300014	DPOGS214141	A	2
DPSCF300014	DPOGS214108	A	2
DPSCF300014	DPOGS214125	A	2
DPSCF300014	DPOGS214200	A	2
DPSCF300014	DPOGS214201	A	2
DPSCF300014	DPOGS214078	A	2
DPSCF300014	DPOGS214203	A	2
DPSCF300014	DPOGS214204	A	2
DPSCF300014	DPOGS214131	A	2
DPSCF300014	DPOGS214202	A	2
DPSCF300014	DPOGS214089	A	2
DPSCF300014	DPOGS214090	A	2
DPSCF300014	DPOGS214091	A	2
DPSCF300014	DPOGS214132	A	2
DPSCF300014	DPOGS214093	A	2
DPSCF300014	DPOGS214094	A	2
DPSCF300014	DPOGS214213	A	2
DPSCF300014	DPOGS214214	A	2
DPSCF300014	DPOGS214215	A	2
DPSCF300014	DPOGS214216	A	2
DPSCF300014	DPOGS214217	A	2
DPSCF300014	DPOGS214218	A	2
DPSCF300014	DPOGS214086	A	2
DPSCF300014	DPOGS214220	A	2
DPSCF300014	DPOGS214195	A	2
DPSCF300014	DPOGS214196	A	2
DPSCF300014	DPOGS214197	A	2
DPSCF300014	DPOGS214151	A	2
DPSCF300014	DPOGS214199	A	2
DPSCF300014	DPOGS214226	A	2
DPSCF300014	DPOGS214095	A	2
DPSCF300014	DPOGS214140	A	2
DPSCF300014	DPOGS214229	A	2
DPSCF300014	DPOGS214230	A	2
DPSCF300014	DPOGS214231	A	2
DPSCF300014	DPOGS214190	A	2
DPSCF300014	DPOGS214146	A	2
DPSCF300014	DPOGS214221	A	2
DPSCF300014	DPOGS214222	A	2
DPSCF300014	DPOGS214223	A	2
DPSCF300014	DPOGS214092	A	2
DPSCF300014	DPOGS214124	A	2
DPSCF300014	DPOGS214240	A	2
DPSCF300014	DPOGS214241	A	2
DPSCF300014	DPOGS214242	A	2
DPSCF300014	DPOGS214243	A	2
DPSCF300014	DPOGS214244	A	2
DPSCF300014	DPOGS214245	A	2
DPSCF300014	DPOGS214158	A	2
DPSCF300014	DPOGS214247	A	2
DPSCF300014	DPOGS214192	A	2
DPSCF300014	DPOGS214235	A	2
DPSCF300014	DPOGS214236	A	2
DPSCF300014	DPOGS214238	A	2
DPSCF300014	DPOGS214137	A	2
DPSCF300014	DPOGS214212	A	2
DPSCF300014	DPOGS214256	A	2
DPSCF300014	DPOGS214257	A	2
DPSCF300014	DPOGS214258	A	2
DPSCF300014	DPOGS214259	A	2
DPSCF300014	DPOGS214260	A	2
DPSCF300014	DPOGS214261	A	2
DPSCF300014	DPOGS214262	A	2
DPSCF300014	DPOGS214263	A	2
DPSCF300014	DPOGS214264	A	2
DPSCF300014	DPOGS214133	A	2
DPSCF300014	DPOGS214134	A	2
DPSCF300014	DPOGS214198	A	2
DPSCF300014	DPOGS214225	A	2
DPSCF300014	DPOGS214269	A	2
DPSCF300014	DPOGS214227	A	2
DPSCF300014	DPOGS214228	A	2
DPSCF300014	DPOGS214274	A	2
DPSCF300014	DPOGS214275	A	2
DPSCF300014	DPOGS214142	A	2
DPSCF300014	DPOGS214144	A	2
DPSCF300014	DPOGS214191	A	2
DPSCF300014	DPOGS214279	A	2
DPSCF300014	DPOGS214280	A	2
DPSCF300014	DPOGS214281	A	2
DPSCF300014	DPOGS214224	A	2
DPSCF300014	DPOGS214150	A	2
DPSCF300014	DPOGS214284	A	2
DPSCF300014	DPOGS214285	A	2
DPSCF300014	DPOGS214286	A	2
DPSCF300014	DPOGS214287	A	2
DPSCF300014	DPOGS214288	A	2
DPSCF300014	DPOGS214289	A	2
DPSCF300014	DPOGS214290	A	2
DPSCF300014	DPOGS214291	A	2
DPSCF300014	DPOGS214248	A	2
DPSCF300014	DPOGS214250	A	2
DPSCF300014	DPOGS214161	A	2
DPSCF300014	DPOGS214282	A	2
DPSCF300014	DPOGS214123	A	2
DPSCF300014	DPOGS214255	A	2
DPSCF300014	DPOGS214165	A	2
DPSCF300014	DPOGS214166	A	2
DPSCF300014	DPOGS214167	A	2
DPSCF300014	DPOGS214168	A	2
DPSCF300014	DPOGS214169	A	2
DPSCF300014	DPOGS214170	A	2
DPSCF300014	DPOGS214171	A	2
DPSCF300014	DPOGS214172	A	2
DPSCF300014	DPOGS214173	A	2
DPSCF300014	DPOGS214174	A	2
DPSCF300014	DPOGS214175	A	2
DPSCF300014	DPOGS214267	A	2
DPSCF300014	DPOGS214268	A	2
DPSCF300014	DPOGS214178	A	2
DPSCF300014	DPOGS214138	A	2
DPSCF300014	DPOGS214139	A	2
DPSCF300014	DPOGS214186	A	2
DPSCF300014	DPOGS214187	A	2
DPSCF300014	DPOGS214096	A	2
DPSCF300014	DPOGS214097	A	2
DPSCF300014	DPOGS214188	A	2
DPSCF300014	DPOGS214189	A	2
DPSCF300014	DPOGS214234	A	2
DPSCF300014	DPOGS214104	A	2
DPSCF300014	DPOGS214105	A	2
DPSCF300014	DPOGS214107	A	2
DPSCF300014	DPOGS214164	A	2
DPSCF300014	DPOGS214109	A	2
DPSCF300014	DPOGS214110	A	2
DPSCF300014	DPOGS214111	A	2
DPSCF300014	DPOGS214112	A	2
DPSCF300014	DPOGS214113	A	2
DPSCF300014	DPOGS214114	A	2
DPSCF300014	DPOGS214205	A	2
DPSCF300014	DPOGS214159	A	2
DPSCF300014	DPOGS214160	A	2
DPSCF300014	DPOGS214208	A	2
DPSCF300014	DPOGS214209	A	2
DPSCF300014	DPOGS214122	A	2
DPSCF300014	DPOGS214148	A	2
DPSCF300014	DPOGS214211	A	2
DPSCF300014	DPOGS214121	A	2
DPSCF300014	DPOGS214179	A	2
DPSCF300014	DPOGS214180	A	2
DPSCF300014	DPOGS214270	A	2
DPSCF300014	DPOGS214271	A	2
DPSCF300014	DPOGS214265	A	2
DPSCF300014	DPOGS214219	A	2
DPSCF300014	DPOGS214233	A	2
DPSCF300014	DPOGS214145	A	2
DPSCF300014	DPOGS214136	A	2
DPSCF300014	DPOGS214266	A	2
DPSCF300014	DPOGS214163	A	2
DPSCF300014	DPOGS214135	A	2
DPSCF300014	DPOGS214117	A	2
DPSCF300014	DPOGS214239	A	2
DPSCF300014	DPOGS214232	A	2
DPSCF300014	DPOGS214116	A	2
DPSCF300014	DPOGS214254	A	2
DPSCF300014	DPOGS214103	A	2
DPSCF300014	DPOGS214147	A	2
DPSCF300014	DPOGS214293	A	2
DPSCF300014	DPOGS214276	A	2
DPSCF300014	DPOGS214283	A	2
DPSCF300014	DPOGS214120	A	2
DPSCF300014	DPOGS214246	A	2
DPSCF300014	DPOGS214207	A	2
DPSCF300014	DPOGS214277	A	2
DPSCF300014	DPOGS214118	A	2
DPSCF300014	DPOGS214119	A	2
DPSCF300014	DPOGS214278	A	2
DPSCF300014	DPOGS214210	A	2
DPSCF300014	DPOGS214253	A	2
DPSCF300014	DPOGS214177	A	2
DPSCF300014	DPOGS214251	A	2
DPSCF300014	DPOGS214292	A	2
DPSCF300014	DPOGS214115	A	2
DPSCF300014	DPOGS214099	A	2
DPSCF300014	DPOGS214206	A	2
DPSCF300014	DPOGS214098	A	2
DPSCF300014	DPOGS214176	A	2
DPSCF300014	DPOGS214162	A	2
DPSCF300015	DPOGS209579	A	9
DPSCF300015	DPOGS209569	A	9
DPSCF300015	DPOGS209647	A	9
DPSCF300015	DPOGS209576	A	9
DPSCF300015	DPOGS209628	A	9
DPSCF300015	DPOGS209582	A	9
DPSCF300015	DPOGS209571	A	9
DPSCF300015	DPOGS209580	A	9
DPSCF300015	DPOGS209621	A	9
DPSCF300015	DPOGS209623	A	9
DPSCF300015	DPOGS209645	A	9
DPSCF300015	DPOGS209609	A	9
DPSCF300015	DPOGS209624	A	9
DPSCF300015	DPOGS209627	A	9
DPSCF300015	DPOGS209570	A	9
DPSCF300015	DPOGS209618	A	9
DPSCF300015	DPOGS209578	A	9
DPSCF300015	DPOGS209619	A	9
DPSCF300015	DPOGS209589	A	9
DPSCF300015	DPOGS209566	A	9
DPSCF300015	DPOGS209650	A	9
DPSCF300015	DPOGS209606	A	9
DPSCF300015	DPOGS209620	A	9
DPSCF300015	DPOGS209626	A	9
DPSCF300015	DPOGS209625	A	9
DPSCF300015	DPOGS209629	A	9
DPSCF300015	DPOGS209635	A	9
DPSCF300015	DPOGS209588	A	9
DPSCF300015	DPOGS209631	A	9
DPSCF300015	DPOGS209575	A	9
DPSCF300015	DPOGS209577	A	9
DPSCF300015	DPOGS209614	A	9
DPSCF300015	DPOGS209622	A	9
DPSCF300015	DPOGS209568	A	9
DPSCF300015	DPOGS209605	A	9
DPSCF300015	DPOGS209603	A	9
DPSCF300015	DPOGS209607	A	9
DPSCF300015	DPOGS209637	A	9
DPSCF300015	DPOGS209610	A	9
DPSCF300015	DPOGS209572	A	9
DPSCF300015	DPOGS209612	A	9
DPSCF300015	DPOGS209585	A	9
DPSCF300015	DPOGS209643	A	9
DPSCF300015	DPOGS209590	A	9
DPSCF300015	DPOGS209646	A	9
DPSCF300015	DPOGS209644	A	9
DPSCF300015	DPOGS209617	A	9
DPSCF300015	DPOGS209567	A	9
DPSCF300015	DPOGS209602	A	9
DPSCF300015	DPOGS209594	A	9
DPSCF300015	DPOGS209599	A	9
DPSCF300015	DPOGS209608	A	9
DPSCF300015	DPOGS209611	A	9
DPSCF300015	DPOGS209630	A	9
DPSCF300015	DPOGS209583	A	9
DPSCF300015	DPOGS209574	A	9
DPSCF300015	DPOGS209640	A	9
DPSCF300015	DPOGS209615	A	9
DPSCF300015	DPOGS209573	A	9
DPSCF300015	DPOGS209634	A	9
DPSCF300015	DPOGS209592	A	9
DPSCF300015	DPOGS209649	A	9
DPSCF300015	DPOGS209601	A	9
DPSCF300015	DPOGS209596	A	9
DPSCF300015	DPOGS209633	A	9
DPSCF300015	DPOGS209581	A	9
DPSCF300015	DPOGS209639	A	9
DPSCF300015	DPOGS209600	A	9
DPSCF300015	DPOGS209586	A	9
DPSCF300015	DPOGS209613	A	9
DPSCF300015	DPOGS209597	A	9
DPSCF300015	DPOGS209638	A	9
DPSCF300015	DPOGS209595	A	9
DPSCF300015	DPOGS209636	A	9
DPSCF300015	DPOGS209632	A	9
DPSCF300015	DPOGS209593	A	9
DPSCF300015	DPOGS209591	A	9
DPSCF300015	DPOGS209584	A	9
DPSCF300015	DPOGS209641	A	9
DPSCF300015	DPOGS209642	A	9
DPSCF300015	DPOGS209598	A	9
DPSCF300015	DPOGS209648	A	9
DPSCF300016	DPOGS213085	A	3
DPSCF300016	DPOGS213122	A	3
DPSCF300016	DPOGS213054	A	3
DPSCF300016	DPOGS213081	A	3
DPSCF300016	DPOGS213125	A	3
DPSCF300016	DPOGS213084	A	3
DPSCF300016	DPOGS213083	A	3
DPSCF300016	DPOGS213136	A	3
DPSCF300016	DPOGS213120	A	3
DPSCF300016	DPOGS213068	A	3
DPSCF300016	DPOGS213082	A	3
DPSCF300016	DPOGS213124	A	3
DPSCF300016	DPOGS213123	A	3
DPSCF300016	DPOGS213067	A	3
DPSCF300016	DPOGS213055	A	3
DPSCF300016	DPOGS213080	A	3
DPSCF300016	DPOGS213118	A	3
DPSCF300016	DPOGS213110	A	3
DPSCF300016	DPOGS213121	A	3
DPSCF300016	DPOGS213108	A	3
DPSCF300016	DPOGS213135	A	3
DPSCF300016	DPOGS213079	A	3
DPSCF300016	DPOGS213141	A	3
DPSCF300016	DPOGS213087	A	3
DPSCF300016	DPOGS213086	A	3
DPSCF300016	DPOGS213109	A	3
DPSCF300016	DPOGS213119	A	3
DPSCF300016	DPOGS213094	A	3
DPSCF300016	DPOGS213160	A	3
DPSCF300016	DPOGS213052	A	3
DPSCF300016	DPOGS213137	A	3
DPSCF300016	DPOGS213139	A	3
DPSCF300016	DPOGS213107	A	3
DPSCF300016	DPOGS213149	A	3
DPSCF300016	DPOGS213105	A	3
DPSCF300016	DPOGS213053	A	3
DPSCF300016	DPOGS213152	A	3
DPSCF300016	DPOGS213142	A	3
DPSCF300016	DPOGS213092	A	3
DPSCF300016	DPOGS213151	A	3
DPSCF300016	DPOGS213078	A	3
DPSCF300016	DPOGS213051	A	3
DPSCF300016	DPOGS213074	A	3
DPSCF300016	DPOGS213113	A	3
DPSCF300016	DPOGS213147	A	3
DPSCF300016	DPOGS213093	A	3
DPSCF300016	DPOGS213134	A	3
DPSCF300016	DPOGS213150	A	3
DPSCF300016	DPOGS213106	A	3
DPSCF300016	DPOGS213077	A	3
DPSCF300016	DPOGS213140	A	3
DPSCF300016	DPOGS213128	A	3
DPSCF300016	DPOGS213129	A	3
DPSCF300016	DPOGS213158	A	3
DPSCF300016	DPOGS213076	A	3
DPSCF300016	DPOGS213089	A	3
DPSCF300016	DPOGS213090	A	3
DPSCF300016	DPOGS213148	A	3
DPSCF300016	DPOGS213161	A	3
DPSCF300016	DPOGS213065	A	3
DPSCF300016	DPOGS213091	A	3
DPSCF300016	DPOGS213143	A	3
DPSCF300016	DPOGS213144	A	3
DPSCF300016	DPOGS213056	A	3
DPSCF300016	DPOGS213127	A	3
DPSCF300016	DPOGS213116	A	3
DPSCF300016	DPOGS213131	A	3
DPSCF300016	DPOGS213088	A	3
DPSCF300016	DPOGS213146	A	3
DPSCF300016	DPOGS213066	A	3
DPSCF300016	DPOGS213098	A	3
DPSCF300016	DPOGS213132	A	3
DPSCF300016	DPOGS213117	A	3
DPSCF300016	DPOGS213099	A	3
DPSCF300016	DPOGS213130	A	3
DPSCF300016	DPOGS213097	A	3
DPSCF300016	DPOGS213069	A	3
DPSCF300016	DPOGS213115	A	3
DPSCF300016	DPOGS213133	A	3
DPSCF300016	DPOGS213104	A	3
DPSCF300016	DPOGS213145	A	3
DPSCF300016	DPOGS213063	A	3
DPSCF300016	DPOGS213057	A	3
DPSCF300016	DPOGS213096	A	3
DPSCF300016	DPOGS213064	A	3
DPSCF300016	DPOGS213100	A	3
DPSCF300016	DPOGS213101	A	3
DPSCF300016	DPOGS213103	A	3
DPSCF300016	DPOGS213159	A	3
DPSCF300016	DPOGS213073	A	3
DPSCF300016	DPOGS213114	A	3
DPSCF300016	DPOGS213062	A	3
DPSCF300016	DPOGS213157	A	3
DPSCF300016	DPOGS213155	A	3
DPSCF300016	DPOGS213112	A	3
DPSCF300016	DPOGS213095	A	3
DPSCF300016	DPOGS213061	A	3
DPSCF300016	DPOGS213060	A	3
DPSCF300016	DPOGS213102	A	3
DPSCF300016	DPOGS213059	A	3
DPSCF300016	DPOGS213111	A	3
DPSCF300016	DPOGS213154	A	3
DPSCF300016	DPOGS213058	A	3
DPSCF300016	DPOGS213075	A	3
DPSCF300016	DPOGS213072	A	3
DPSCF300016	DPOGS213156	A	3
DPSCF300016	DPOGS213153	A	3
DPSCF300016	DPOGS213070	A	3
DPSCF300016	DPOGS213071	A	3
DPSCF300017	DPOGS210053	A	11
DPSCF300017	DPOGS210120	A	11
DPSCF300017	DPOGS210030	A	11
DPSCF300017	DPOGS210107	A	11
DPSCF300017	DPOGS210094	A	11
DPSCF300017	DPOGS210121	A	11
DPSCF300017	DPOGS210050	A	11
DPSCF300017	DPOGS210039	A	11
DPSCF300017	DPOGS210043	A	11
DPSCF300017	DPOGS210040	A	11
DPSCF300017	DPOGS210065	A	11
DPSCF300017	DPOGS210052	A	11
DPSCF300017	DPOGS210051	A	11
DPSCF300017	DPOGS210066	A	11
DPSCF300017	DPOGS210084	A	11
DPSCF300017	DPOGS210073	A	11
DPSCF300017	DPOGS210117	A	11
DPSCF300017	DPOGS210070	A	11
DPSCF300017	DPOGS210092	A	11
DPSCF300017	DPOGS210049	A	11
DPSCF300017	DPOGS210033	A	11
DPSCF300017	DPOGS210081	A	11
DPSCF300017	DPOGS210038	A	11
DPSCF300017	DPOGS210076	A	11
DPSCF300017	DPOGS210041	A	11
DPSCF300017	DPOGS210095	A	11
DPSCF300017	DPOGS210118	A	11
DPSCF300017	DPOGS210122	A	11
DPSCF300017	DPOGS210042	A	11
DPSCF300017	DPOGS210112	A	11
DPSCF300017	DPOGS210072	A	11
DPSCF300017	DPOGS210090	A	11
DPSCF300017	DPOGS210046	A	11
DPSCF300017	DPOGS210093	A	11
DPSCF300017	DPOGS210129	A	11
DPSCF300017	DPOGS210102	A	11
DPSCF300017	DPOGS210091	A	11
DPSCF300017	DPOGS210105	A	11
DPSCF300017	DPOGS210104	A	11
DPSCF300017	DPOGS210103	A	11
DPSCF300017	DPOGS210069	A	11
DPSCF300017	DPOGS210029	A	11
DPSCF300017	DPOGS210086	A	11
DPSCF300017	DPOGS210098	A	11
DPSCF300017	DPOGS210089	A	11
DPSCF300017	DPOGS210101	A	11
DPSCF300017	DPOGS210048	A	11
DPSCF300017	DPOGS210128	A	11
DPSCF300017	DPOGS210080	A	11
DPSCF300017	DPOGS210106	A	11
DPSCF300017	DPOGS210063	A	11
DPSCF300017	DPOGS210116	A	11
DPSCF300017	DPOGS210115	A	11
DPSCF300017	DPOGS210108	A	11
DPSCF300017	DPOGS210119	A	11
DPSCF300017	DPOGS210031	A	11
DPSCF300017	DPOGS210082	A	11
DPSCF300017	DPOGS210111	A	11
DPSCF300017	DPOGS210074	A	11
DPSCF300017	DPOGS210130	A	11
DPSCF300017	DPOGS210061	A	11
DPSCF300017	DPOGS210047	A	11
DPSCF300017	DPOGS210079	A	11
DPSCF300017	DPOGS210036	A	11
DPSCF300017	DPOGS210078	A	11
DPSCF300017	DPOGS210096	A	11
DPSCF300017	DPOGS210044	A	11
DPSCF300017	DPOGS210109	A	11
DPSCF300017	DPOGS210123	A	11
DPSCF300017	DPOGS210062	A	11
DPSCF300017	DPOGS210060	A	11
DPSCF300017	DPOGS210127	A	11
DPSCF300017	DPOGS210087	A	11
DPSCF300017	DPOGS210114	A	11
DPSCF300017	DPOGS210110	A	11
DPSCF300017	DPOGS210037	A	11
DPSCF300017	DPOGS210113	A	11
DPSCF300017	DPOGS210071	A	11
DPSCF300017	DPOGS210077	A	11
DPSCF300017	DPOGS210056	A	11
DPSCF300017	DPOGS210067	A	11
DPSCF300017	DPOGS210058	A	11
DPSCF300017	DPOGS210068	A	11
DPSCF300017	DPOGS210075	A	11
DPSCF300017	DPOGS210100	A	11
DPSCF300017	DPOGS210034	A	11
DPSCF300017	DPOGS210032	A	11
DPSCF300017	DPOGS210126	A	11
DPSCF300017	DPOGS210059	A	11
DPSCF300017	DPOGS210083	A	11
DPSCF300017	DPOGS210097	A	11
DPSCF300017	DPOGS210045	A	11
DPSCF300017	DPOGS210057	A	11
DPSCF300017	DPOGS210035	A	11
DPSCF300017	DPOGS210055	A	11
DPSCF300017	DPOGS210099	A	11
DPSCF300017	DPOGS210125	A	11
DPSCF300017	DPOGS210054	A	11
DPSCF300017	DPOGS210124	A	11
DPSCF300018	DPOGS202771	A	4
DPSCF300018	DPOGS202809	A	4
DPSCF300018	DPOGS202858	A	4
DPSCF300018	DPOGS202767	A	4
DPSCF300018	DPOGS202859	A	4
DPSCF300018	DPOGS202855	A	4
DPSCF300018	DPOGS202862	A	4
DPSCF300018	DPOGS202849	A	4
DPSCF300018	DPOGS202807	A	4
DPSCF300018	DPOGS202770	A	4
DPSCF300018	DPOGS202808	A	4
DPSCF300018	DPOGS202861	A	4
DPSCF300018	DPOGS202847	A	4
DPSCF300018	DPOGS202810	A	4
DPSCF300018	DPOGS202854	A	4
DPSCF300018	DPOGS202857	A	4
DPSCF300018	DPOGS202812	A	4
DPSCF300018	DPOGS202797	A	4
DPSCF300018	DPOGS202850	A	4
DPSCF300018	DPOGS202867	A	4
DPSCF300018	DPOGS202795	A	4
DPSCF300018	DPOGS202865	A	4
DPSCF300018	DPOGS202848	A	4
DPSCF300018	DPOGS202804	A	4
DPSCF300018	DPOGS202805	A	4
[truncated: 13,134 more rows]
